# Supplementary material for: Heterogenous Epoxidation of Isobutene Selectively Enabled by MoSe2 in Hexafluoroisopropanol (HFIP)
Source: Molecules. 2024 Dec 11;29(24):5844. doi: 10.3390/molecules29245844 (PMC11679875; doi:10.3390/molecules29245844)
Supplement: Supplementary file 1 [file molecules-29-05844-s001.zip]

Archive with 1 entries (1 files):
- molecules-3301176-supplementary.pdf
